# Supplementary material for: Immunogenicity Analysis of the Recombinant Plasmodium falciparum Surface-Related Antigen in Mice
Source: Pathogens. 2022 May 7;11(5):550. doi: 10.3390/pathogens11050550 (PMC9145071; doi:10.3390/pathogens11050550)
Supplement: Supplementary file 1 [file pathogens-11-00550-s001.zip]

Archive with 1 entries (1 files):
- pathogens-1631836-supplementary.pdf
